# Supplementary material for: Cooperative RecA clustering: the key to efficient homology searching
Source: Nucleic Acids Res. 2017 Aug 31;45(20):11743–51. doi: 10.1093/nar/gkx769 (PMC5714135; doi:10.1093/nar/gkx769)
Supplement: Supplementary Data [file gkx769_supp.zip]

Archive with 2 entries (2 files):
- nar-00817-f-2017-File008.pdf
- nar-00817-f-2017-File009.mpeg
